# Supplementary material for: Evaluating Host Defense Peptides: A Comparative Analysis of Synthetic Peptides and Recombinant Concatemers
Source: Biomolecules. 2025 Jul 8;15(7):980. doi: 10.3390/biom15070980 (PMC12292752; doi:10.3390/biom15070980)
Supplement: Supplementary file 1 [file biomolecules-15-00980-s001.zip]

Archive with 1 entries (1 files):
- biomolecules-3713380-supplementary.pdf
